# Supplementary material for: Research on the factors of extremely short construction period under the sufficient resources based on Grey-DEMATEL-ISM
Source: PLoS One. 2022 Mar 10;17(3):e0265087. doi: 10.1371/journal.pone.0265087 (PMC8912191; doi:10.1371/journal.pone.0265087)
Supplement: S2 File — (XLSX) [file pone.0265087.s002.xlsx]

## Sheet: Sheet1
Dimensions	Options	Number of people	Percentage
Nature of work unit	Engineering Design Institute	17	0.1735
	Construction Company	29	0.2959
	Engineering consulting firm	22	0.2245
	Scientific Research Institutes	12	0.1224
	Other	18	0.1837
Working years	Less than five years	22	0.2245
	Between five to ten years	31	0.3163
	Between ten to twenty years	27	0.2755
	More than twenty years	18	0.1837
Educational background	Below bachelor degree	23	0.2347
	Bachelor degree	35	0.3571
	Master degree	28	0.2857
	Doctor degree or above	12	0.1224
Professional ranks and title	Primary title	35	0.3571
	Middle title	33	0.3367
	Vice- senior title	20	0.2041
	Senior title	10	0.1021
