# Supplementary material for: Research on the factors of extremely short construction period under the sufficient resources based on Grey-DEMATEL-ISM
Source: PLoS One. 2022 Mar 10;17(3):e0265087. doi: 10.1371/journal.pone.0265087 (PMC8912191; doi:10.1371/journal.pone.0265087)
Supplement: S3 File — (XLSX) [file pone.0265087.s003.xlsx]

## Sheet: Sheet1
Number	School	Education	specialty
1	Changsha University of Science and Technology	Master's degree in reading	Management Science and Engineering
2	Changsha University of Science and Technology	Master's degree in reading	Management Science and Engineering
3	Changsha University of Science and Technology	Master's degree in reading	Management Science and Engineering
4	Changsha University of Science and Technology	Master's degree in reading	Management Science and Engineering
5	Changsha University of Science and Technology	Master's degree in reading	Management Science and Engineering
6	Changsha University of Science and Technology	Master's degree in reading	Highway & Railway Engineering
7	Shenzhen University	Master's degree in reading	Management Science and Engineering
8	Shenzhen University	Master's degree in reading	Management Science and Engineering
9	Central South University	PhD candidate	Civil engineering
10	Central South University	Master's degree in reading	Civil engineering
