# Supplementary material for: Research on the factors of extremely short construction period under the sufficient resources based on Grey-DEMATEL-ISM
Source: PLoS One. 2022 Mar 10;17(3):e0265087. doi: 10.1371/journal.pone.0265087 (PMC8912191; doi:10.1371/journal.pone.0265087)
Supplement: S5 File — (XLSX) [file pone.0265087.s005.xlsx]

## Sheet: Sheet1
Expert	Gender	Type of unit	Career	Education	Working years	Interview Place
Expert1	Male	Scientific Research Institutes	University Professor（Construction Management）	Doctor degree	16~20	Changsha City
Expert2	Male	Engineering Design Institute	Construction Project Manager / Senior Engineer	Master degree	11~15	Yueyang City
Expert3	Female	Engineering consulting firm	Consulting Engineer	Master degree	5~10	Changsha City
Expert4	Male	Construction Company	Construction Worker	Bachelor degree	5~11	Yueyang City
