# Supplementary material for: Research on the factors of extremely short construction period under the sufficient resources based on Grey-DEMATEL-ISM
Source: PLoS One. 2022 Mar 10;17(3):e0265087. doi: 10.1371/journal.pone.0265087 (PMC8912191; doi:10.1371/journal.pone.0265087)
Supplement: S7 File — (XLSX) [file pone.0265087.s007.xlsx]

## Sheet: Results 1
Si	S1	S2	S3	S4	S5	S6	S7	S8	S9	S10	S11	S12	S13	S14	S15	S16	S17
S1	0	2	1	2	0	4	3	3	0	3	3	0	2	0	1	2	4
S2	2	0	1	3	1	4	4	3	1	3	3	1	2	0	2	3	4
S3	2	2	0	2	3	2	4	2	0	1	0	3	1	2	0	0	1
S4	2	2	3	0	2	4	4	3	2	4	2	3	3	1	2	2	3
S5	2	2	2	2	0	3	3	3	3	1	0	4	0	3	3	1	4
S6	0	0	0	0	0	0	2	2	4	4	3	3	4	3	4	4	4
S7	0	0	0	0	2	4	0	1	0	4	2	1	3	1	1	2	3
S8	0	0	0	0	1	4	2	0	1	3	2	1	1	1	1	3	4
S9	0	0	0	0	1	3	0	0	0	2	0	0	2	0	4	3	4
S10	3	3	3	4	1	4	4	2	2	0	4	1	3	0	3	3	4
S11	0	0	0	1	0	4	3	1	1	3	0	0	4	1	4	2	4
S12	3	3	3	3	4	3	3	3	1	2	1	0	1	2	0	0	4
S13	4	4	3	4	0	3	4	2	0	4	4	1	0	1	2	2	3
S14	1	1	3	3	0	1	0	1	0	0	0	3	0	0	0	0	4
S15	0	0	0	0	0	4	1	3	4	4	3	1	3	0	0	3	4
S16	0	0	0	0	0	4	3	3	2	4	4	0	3	0	4	0	3
S17	0	1	0	1	1	4	3	4	1	4	4	3	4	3	3	2	0

## Sheet: Results 2
Si	S1	S2	S3	S4	S5	S6	S7	S8	S9	S10	S11	S12	S13	S14	S15	S16	S17
S1	0	3	1	2	2	3	3	3	1	3	0	0	2	1	1	0	2
S2	2	0	1	4	2	4	4	2	0	4	1	1	3	0	3	0	4
S3	3	3	0	3	1	3	2	1	2	3	1	0	1	0	0	0	0
S4	3	3	3	0	2	4	4	3	3	4	4	1	2	0	4	4	3
S5	0	0	0	0	0	3	2	2	2	0	0	4	1	2	2	1	1
S6	0	0	0	0	1	0	1	2	3	4	3	1	3	1	4	4	4
S7	0	0	0	0	1	3	0	0	0	4	4	0	2	1	0	3	1
S8	0	0	0	0	1	4	2	0	2	3	2	0	2	0	2	2	4
S9	0	0	0	0	0	3	0	1	0	1	0	0	1	0	4	1	3
S10	3	3	3	3	0	4	4	4	4	0	3	0	2	0	4	4	4
S11	0	0	0	1	0	3	4	2	2	4	0	0	0	0	4	4	3
S12	2	2	3	3	1	0	0	0	0	0	0	0	2	3	0	0	4
S13	3	3	3	3	0	4	4	2	3	4	0	1	0	2	0	0	4
S14	2	2	3	2	2	2	0	0	0	0	0	4	0	0	0	0	4
S15	0	0	0	0	0	4	1	0	4	2	4	0	3	0	0	4	4
S16	0	0	0	0	1	4	3	2	2	4	2	0	2	0	4	0	4
S17	2	3	2	2	3	4	3	3	1	4	2	0	0	2	2	4	0

## Sheet: Results 3
Si	S1	S2	S3	S4	S5	S6	S7	S8	S9	S10	S11	S12	S13	S14	S15	S16	S17
S1	0	4	2	2	0	1	0	0	0	0	4	0	0	0	0	0	1
S2	4	0	2	3	0	1	0	0	0	0	2	0	0	0	0	3	1
S3	1	1	0	4	1	4	4	2	0	4	3	0	0	1	1	4	2
S4	2	2	4	0	1	4	4	2	0	4	3	0	0	1	1	4	3
S5	1	2	1	1	0	4	4	3	3	2	2	0	0	3	3	2	4
S6	1	1	1	2	1	0	2	2	3	4	3	0	0	2	3	4	4
S7	1	1	2	2	1	3	0	2	2	3	2	0	0	2	1	4	2
S8	0	0	1	1	1	2	2	0	3	3	2	0	0	2	2	2	4
S9	0	0	1	0	1	2	2	2	0	0	1	0	0	2	4	2	1
S10	1	1	3	2	2	3	3	3	2	0	3	0	0	0	1	4	2
S11	2	1	1	1	2	2	1	2	0	3	0	0	0	0	3	3	3
S12	2	2	1	1	3	2	1	2	1	0	1	0	0	4	1	2	3
S13	1	1	1	1	1	1	1	2	0	3	1	2	0	4	0	1	3
S14	1	1	1	1	3	2	1	2	1	2	1	4	0	0	1	2	3
S15	0	0	1	1	1	1	0	2	3	2	2	0	0	0	0	3	1
S16	0	0	1	2	1	3	1	3	2	3	1	0	0	1	1	0	2
S17	1	2	1	1	3	3	4	4	1	4	3	0	0	3	0	3	0

## Sheet: Results 4
Si	S1	S2	S3	S4	S5	S6	S7	S8	S9	S10	S11	S12	S13	S14	S15	S16	S17
S1	0	3	3	2	2	2	1	3	0	1	2	0	1	1	1	1	2
S2	4	0	4	4	2	2	1	3	0	1	2	0	1	1	1	1	2
S3	4	3	0	3	2	2	3	2	2	3	2	0	3	1	2	2	1
S4	2	2	3	0	3	3	3	3	4	4	4	0	1	1	4	4	4
S5	1	0	3	3	0	3	3	3	3	2	2	0	1	2	1	1	2
S6	2	0	0	0	2	0	3	3	1	4	4	0	4	2	4	4	4
S7	4	3	1	1	1	2	0	2	0	1	1	0	3	1	1	1	1
S8	2	1	1	1	3	3	0	0	3	2	2	1	3	3	3	3	4
S9	0	0	0	0	1	1	1	1	0	0	0	0	0	0	4	0	0
S10	1	0	0	1	0	2	0	0	0	0	2	0	1	0	3	4	1
S11	2	0	0	3	0	1	0	0	0	2	0	0	0	0	0	0	2
S12	0	0	1	1	1	1	1	1	1	0	1	0	1	4	0	0	0
S13	4	4	2	0	2	2	2	2	2	3	3	4	0	4	3	2	3
S14	0	0	0	0	3	3	3	3	3	0	0	4	3	0	0	0	0
S15	1	0	0	2	1	1	1	2	3	3	3	0	0	0	0	3	4
S16	1	0	0	0	1	1	1	1	1	3	2	0	0	0	3	0	4
S17	0	0	0	0	3	3	3	3	3	3	1	0	0	3	2	2	0
